# Supplementary material for: Trends and Disparities in Secondary Malignant Neoplasms of the Bone in the United States: The WONDER Study
Source: Cancers (Basel). 2026 Jun 9;18(12):1877. doi: 10.3390/cancers18121877 (PMC13297235; doi:10.3390/cancers18121877)
Supplement: Supplementary file 1 [file cancers-18-01877-s001.zip]

Archive with 1 entries (1 files):
- cancers-4294440-supplementary.pdf
